# Supplementary material for: Chronic Low-Level IFN-γ Expression Disrupts Mitochondrial Complex I Activity in Renal Macrophages: An Early Mechanistic Driver of Lupus Nephritis Pathogenesis
Source: Int J Mol Sci. 2024 Dec 25;26(1):63. doi: 10.3390/ijms26010063 (PMC11720139; doi:10.3390/ijms26010063)
Supplement: Supplementary file 1 [file ijms-26-00063-s001.zip]

Archive with 1 entries (1 files):
- ijms-3334053-supplementary.pdf
